# Supplementary material for: ﻿Redescription and geographical distribution of Leiostracusobliquus (Reeve, 1849) (Mollusca, Gastropoda, Simpulopsidae)
Source: Zookeys. 2023 Jun 19;1167:223–40. doi: 10.3897/zookeys.1167.98707 (PMC10293901; doi:10.3897/zookeys.1167.98707)
Supplement: XML Treatment for Leiostracus [file zookeys.1167.98707-treatment1.xml]

<!DOCTYPE tp:taxon-treatment
  PUBLIC "-//TaxonX//DTD Taxonomic Treatment Publishing DTD v0 20100105//EN" "tax-treatment-NSO.dtd">
<tp:taxon-treatment xmlns:tp="http://www.plazi.org/taxpub"><tp:treatment-meta><kwd-group><label>Taxon classification</label><kwd>
                <named-content content-type="kingdom">Animalia</named-content>
              </kwd><kwd>
                <named-content content-type="order">Stylommatophora</named-content>
              </kwd><kwd>
                <named-content content-type="family">Simpulopsidae</named-content>
              </kwd></kwd-group><mixed-citation publication-type="journal"><person-group><name><surname>Macedo</surname><given-names>Maria Isabel P. F.</given-names></name><name><surname>Ovando</surname><given-names>Ximena M. C.</given-names></name><name><surname>D’ávila</surname><given-names>Sthefane</given-names></name></person-group><article-title>﻿Redescription and geographical distribution of <italic><tp:taxon-name><tp:taxon-name-part taxon-name-part-type="genus" reg="Leiostracus">Leiostracus</tp:taxon-name-part><tp:taxon-name-part taxon-name-part-type="species" reg="obliquus">obliquus</tp:taxon-name-part></tp:taxon-name></italic> (Reeve, 1849) (<tp:taxon-name><tp:taxon-name-part taxon-name-part-type="phylum">Mollusca</tp:taxon-name-part></tp:taxon-name>, <tp:taxon-name><tp:taxon-name-part taxon-name-part-type="class">Gastropoda</tp:taxon-name-part></tp:taxon-name>, <tp:taxon-name><tp:taxon-name-part taxon-name-part-type="family">Simpulopsidae</tp:taxon-name-part></tp:taxon-name>)</article-title><source>Zookeys</source><day>19</day><month>06</month><year>2023</year><volume>1167</volume><fpage>223</fpage><lpage>240</lpage><pub-id pub-id-type="doi">10.3897/zookeys.1167.98707</pub-id></mixed-citation></tp:treatment-meta><tp:nomenclature><label>﻿Genus</label><tp:taxon-name>
              <object-id xmlns:xlink="http://www.w3.org/1999/xlink" content-type="arpha" xlink:type="simple">947D2364-366D-5CB6-B230-D1A544F42A13</object-id>
              <tp:taxon-name-part taxon-name-part-type="genus" reg="Leiostracus">Leiostracus</tp:taxon-name-part>
            </tp:taxon-name><tp:taxon-authority>Albers, 1850</tp:taxon-authority></tp:nomenclature><tp:treatment-sec sec-type="type species" id="SECID0EUNAE"><title>Type species.</title><p><italic><tp:taxon-name><tp:taxon-name-part taxon-name-part-type="genus" reg="Leiostracus">Leiostracus</tp:taxon-name-part><tp:taxon-name-part taxon-name-part-type="species" reg="vittatus">vittatus</tp:taxon-name-part></tp:taxon-name></italic> (Spix, 1827) by subsequent designation.</p></tp:treatment-sec></tp:taxon-treatment>
