# Supplementary material for: ﻿Redescription and geographical distribution of Leiostracusobliquus (Reeve, 1849) (Mollusca, Gastropoda, Simpulopsidae)
Source: Zookeys. 2023 Jun 19;1167:223–40. doi: 10.3897/zookeys.1167.98707 (PMC10293901; doi:10.3897/zookeys.1167.98707)
Supplement: XML Treatment for Leiostracus obliquus [file zookeys.1167.98707-treatment2.xml]

<!DOCTYPE tp:taxon-treatment
  PUBLIC "-//TaxonX//DTD Taxonomic Treatment Publishing DTD v0 20100105//EN" "tax-treatment-NSO.dtd">
<tp:taxon-treatment xmlns:tp="http://www.plazi.org/taxpub"><tp:treatment-meta><kwd-group><label>Taxon classification</label><kwd>
                <named-content content-type="kingdom">Animalia</named-content>
              </kwd><kwd>
                <named-content content-type="order">Stylommatophora</named-content>
              </kwd><kwd>
                <named-content content-type="family">Simpulopsidae</named-content>
              </kwd></kwd-group><mixed-citation publication-type="journal"><person-group><name><surname>Macedo</surname><given-names>Maria Isabel P. F.</given-names></name><name><surname>Ovando</surname><given-names>Ximena M. C.</given-names></name><name><surname>D’ávila</surname><given-names>Sthefane</given-names></name></person-group><article-title>﻿Redescription and geographical distribution of <italic><tp:taxon-name><tp:taxon-name-part taxon-name-part-type="genus" reg="Leiostracus">Leiostracus</tp:taxon-name-part><tp:taxon-name-part taxon-name-part-type="species" reg="obliquus">obliquus</tp:taxon-name-part></tp:taxon-name></italic> (Reeve, 1849) (<tp:taxon-name><tp:taxon-name-part taxon-name-part-type="phylum">Mollusca</tp:taxon-name-part></tp:taxon-name>, <tp:taxon-name><tp:taxon-name-part taxon-name-part-type="class">Gastropoda</tp:taxon-name-part></tp:taxon-name>, <tp:taxon-name><tp:taxon-name-part taxon-name-part-type="family">Simpulopsidae</tp:taxon-name-part></tp:taxon-name>)</article-title><source>Zookeys</source><day>19</day><month>06</month><year>2023</year><volume>1167</volume><fpage>223</fpage><lpage>240</lpage><pub-id pub-id-type="doi">10.3897/zookeys.1167.98707</pub-id></mixed-citation></tp:treatment-meta><tp:nomenclature><label>﻿</label><tp:taxon-name>
              <object-id xmlns:xlink="http://www.w3.org/1999/xlink" content-type="arpha" xlink:type="simple">7AB396BA-ABE8-5CAB-9021-58D954C06957</object-id>
              <tp:taxon-name-part taxon-name-part-type="genus" reg="Leiostracus">Leiostracus</tp:taxon-name-part>
              <tp:taxon-name-part taxon-name-part-type="species" reg="obliquus">obliquus</tp:taxon-name-part>
            </tp:taxon-name><tp:taxon-authority>(Reeve, 1849)</tp:taxon-authority><xref ref-type="fig" rid="F2">Figs 2</xref><xref ref-type="fig" rid="F3">, 3</xref><xref ref-type="fig" rid="F4">, 4</xref><xref ref-type="fig" rid="F6">, 6A–C</xref><tp:nomenclature-citation-list><tp:nomenclature-citation><tp:taxon-name>
                  <tp:taxon-name-part taxon-name-part-type="genus" reg="Bulimus">Bulimus</tp:taxon-name-part>
                  <tp:taxon-name-part taxon-name-part-type="species" reg="obliquus">obliquus</tp:taxon-name-part>
                </tp:taxon-name><comment><xref ref-type="bibr" rid="B28">Reeve (1849)</xref> [1848–1850]: 148; — <xref ref-type="bibr" rid="B24">Pfeiffer (1853)</xref>: 342. </comment></tp:nomenclature-citation><tp:nomenclature-citation><tp:taxon-name>
                  <tp:taxon-name-part taxon-name-part-type="genus" reg="Bulimulus">Bulimulus</tp:taxon-name-part>
                  <tp:taxon-name-part taxon-name-part-type="species" reg="obliquus">obliquus</tp:taxon-name-part>
                </tp:taxon-name><comment>
                  —<xref ref-type="bibr" rid="B14">Dohrn (1883)</xref>: 352; —<xref ref-type="bibr" rid="B19">Martens (1885)</xref>: 191. </comment></tp:nomenclature-citation><tp:nomenclature-citation><tp:taxon-name>
                  <tp:taxon-name-part taxon-name-part-type="genus" reg="Bulimus">Bulimus</tp:taxon-name-part>
                  <tp:taxon-name-part taxon-name-part-type="species" reg="jeffreysi">jeffreysi</tp:taxon-name-part>
                </tp:taxon-name><comment><xref ref-type="bibr" rid="B23">Pfeiffer (1852)</xref>: 93; —<xref ref-type="bibr" rid="B24">Pfeiffer (1853)</xref>: 342. — <xref ref-type="bibr" rid="B25">Pilsbry (1899)</xref> [1898–1899]: 93. </comment></tp:nomenclature-citation><tp:nomenclature-citation><tp:taxon-name>
                  <tp:taxon-name-part taxon-name-part-type="genus" reg="Drymaeus">Drymaeus</tp:taxon-name-part>
                  <tp:taxon-name-part taxon-name-part-type="species" reg="obliquus">obliquus</tp:taxon-name-part>
                </tp:taxon-name><comment>
                   — <xref ref-type="bibr" rid="B3">Ancey (1901)</xref>: 93; —<xref ref-type="bibr" rid="B25">Pilsbry (1899)</xref> [1898–1899]: 93, pl. 14 fig. 14. </comment></tp:nomenclature-citation><tp:nomenclature-citation><tp:taxon-name>
                  <tp:taxon-name-part taxon-name-part-type="genus" reg="Drymaeus">Drymaeus</tp:taxon-name-part>
                  <tp:taxon-name-part taxon-name-part-type="species" reg="obliquus">obliquus</tp:taxon-name-part>
                  <tp:taxon-name-part taxon-name-part-type="infraspecific-rank">var.</tp:taxon-name-part>
                  <tp:taxon-name-part taxon-name-part-type="variety" reg="monozona">monozona</tp:taxon-name-part>
                </tp:taxon-name><comment> Ancey, (1901): 93. </comment></tp:nomenclature-citation><tp:nomenclature-citation><tp:taxon-name>
                  <tp:taxon-name-part taxon-name-part-type="genus" reg="Drymaeus">Drymaeus</tp:taxon-name-part>
                  <tp:taxon-name-part taxon-name-part-type="species" reg="obliquus">obliquus</tp:taxon-name-part>
                  <tp:taxon-name-part taxon-name-part-type="infraspecific-rank">var.</tp:taxon-name-part>
                  <tp:taxon-name-part taxon-name-part-type="variety" reg="poecilogramma">poecilogramma</tp:taxon-name-part>
                </tp:taxon-name><comment> — <xref ref-type="bibr" rid="B3">Ancey (1901)</xref>: 93. </comment></tp:nomenclature-citation><tp:nomenclature-citation><tp:taxon-name>
                  <tp:taxon-name-part taxon-name-part-type="genus" reg="Leiostracus">Leiostracus</tp:taxon-name-part>
                  <tp:taxon-name-part taxon-name-part-type="species" reg="obliquus">obliquus</tp:taxon-name-part>
                </tp:taxon-name><comment>
                   —  <xref ref-type="bibr" rid="B10">Breure (1979)</xref>: 127; —<xref ref-type="bibr" rid="B32">Salgado and Coelho (2003)</xref>: 162; —<xref ref-type="bibr" rid="B36">Simone (2006)</xref>: 122; —<xref ref-type="bibr" rid="B11">Breure and Ablett (2015)</xref>: 37. </comment></tp:nomenclature-citation><tp:nomenclature-citation><tp:taxon-name><tp:taxon-name-part taxon-name-part-type="genus" reg="Leiostracus">Leiostracus</tp:taxon-name-part> (<tp:taxon-name-part taxon-name-part-type="subgenus" reg="Leiostracus">Leiostracus</tp:taxon-name-part>) <tp:taxon-name-part taxon-name-part-type="species" reg="obliquus">obliquus</tp:taxon-name-part></tp:taxon-name><comment> — <xref ref-type="bibr" rid="B9">Breure 1978</xref>: 227 [lectotype designation]. </comment></tp:nomenclature-citation></tp:nomenclature-citation-list></tp:nomenclature><tp:treatment-sec sec-type="type material" id="SECID0EOVAE"><title>Type material.</title><p><bold><italic>Lectotype</italic>.</bold> Brazil • 1 shell; <named-content xmlns:xlink="http://www.w3.org/1999/xlink" content-type="dwc:institutional_code" xlink:title="Natural History Museum, London" xlink:href="http://grbio.org/institution/natural-history-museum-london" xlink:type="simple">NHMUK</named-content> 1975493. <bold><italic>Syntype</italic></bold> of <italic><tp:taxon-name><tp:taxon-name-part taxon-name-part-type="genus" reg="Bulimus">B.</tp:taxon-name-part><tp:taxon-name-part taxon-name-part-type="species" reg="jeffreysi">jeffreysi</tp:taxon-name-part></tp:taxon-name></italic>: Brazil • 3 shells; <named-content xmlns:xlink="http://www.w3.org/1999/xlink" content-type="dwc:institutional_code" xlink:title="Natural History Museum, London" xlink:href="http://grbio.org/institution/natural-history-museum-london" xlink:type="simple">NHMUK</named-content> 20110083.</p></tp:treatment-sec><tp:treatment-sec sec-type="type locality" id="SECID0EPWAE"><title>Type locality.</title><p>“Bahia” (<xref ref-type="bibr" rid="B28">Reeve 1849</xref>).</p></tp:treatment-sec><tp:treatment-sec sec-type="Original diagnosis" id="SECID0EZWAE"><title>Original diagnosis.</title><p>“<italic>Bul testâ subpyramudali-ovatá</italic>, <italic>umbilicatá</italic>, <italic>crassiusculá</italic>, <italic>ad basin oblique product</italic>, <italic>anfractibus septen ad octo</italic>, <italic>lævibus</italic>, <italic>aperturá obliquá</italic>, <italic>columella labroque latè dilatates</italic>; <italic>pallidè rosacea</italic>, <italic>anfracta ultimo fascia castaneâ unicâ cingulato.</italic>” (<xref ref-type="bibr" rid="B28">Reeve 1849</xref>)</p></tp:treatment-sec><tp:treatment-sec sec-type="material" id="SECID0EAYAE"><title>Material examined.</title><p>Brazil • 9 specimens preserved in ethanol 70%; Minas Gerais, Mantena; Coltro leg.; <named-content xmlns:xlink="http://www.w3.org/1999/xlink" content-type="dwc:institutional_code" xlink:title="Museu de Zoologia de São Paulo" xlink:href="http://grbio.org/institution/sao-paulo-museu-de-zoologia-da-universidade-de-sao-paulo" xlink:type="simple">MZSP</named-content> 43185 • 1 shell; Espírito Santo, Itapemirim; 22 Apr. 2001; Castro, G.A. leg.; <abbrev xmlns:xlink="http://www.w3.org/1999/xlink" xlink:title="Museu de Malacologia Maury Pinto de Oliveira, Universidade Federal de Juiz de Fora" id="ABBRID0EKYAE" xlink:type="simple">CMMPO</abbrev> 8795 • 16 shells; Espírito Santo, Itapemirim; Mar. 2001; Castro, G.A. leg.; <abbrev xmlns:xlink="http://www.w3.org/1999/xlink" xlink:title="Museu de Malacologia Maury Pinto de Oliveira, Universidade Federal de Juiz de Fora" id="ABBRID0EOYAE" xlink:type="simple">CMMPO</abbrev> 8797.</p></tp:treatment-sec><tp:treatment-sec sec-type="material" id="SECID0ESYAE"><title>Museum material.</title><p>Brazil • 1 shell; Minas Gerais; Vanatta, E. G. leg.; <named-content xmlns:xlink="http://www.w3.org/1999/xlink" content-type="dwc:institutional_code" xlink:title="Academy of Natural Science of Philadelphia" xlink:href="http://grbio.org/institution/academy-natural-sciences-philadelphia" xlink:type="simple">ANSP</named-content> 79491 • 1 shell; Espírito Santo, South of Guarapari, Meaípe; Dec. 1992; Bodart, A. leg.; <named-content xmlns:xlink="http://www.w3.org/1999/xlink" content-type="dwc:institutional_code" xlink:title="Academy of Natural Science of Philadelphia" xlink:href="http://grbio.org/institution/academy-natural-sciences-philadelphia" xlink:type="simple">ANSP</named-content> 426466 • 4 shells; Espírito Santo, near Posta de Souza, Doce River; <named-content xmlns:xlink="http://www.w3.org/1999/xlink" content-type="dwc:institutional_code" xlink:title="Museum of Comparative Zoology, Harvard University" xlink:href="http://grbio.org/institution/museum-comparative-zoology" xlink:type="simple">MCZ</named-content> 57073 • 6 shells; Espírito Santo, Santa Teresa, Santa Lúcia, Trilha do Araponga; 22 Jan. 2002; <abbrev xmlns:xlink="http://www.w3.org/1999/xlink" xlink:title="Museu Nacional do Rio de Janeiro" id="ABBRID0EEZAE" xlink:type="simple">MNRJ</abbrev> 9565 • 7 shells; Espírito Santo, Cachoeiro do Itapemirim, Cafundó, Mata do Panelão; <named-content xmlns:xlink="http://www.w3.org/1999/xlink" content-type="dwc:verbatimCoordinates" xlink:type="simple"><named-content content-type="geo-json" specific-use="{&#34;type&#34;:&#34;Point&#34;,&#34;coordinates&#34;:[-41.158611,-20.804444]}" id="NCID0ELZAE" xlink:type="simple">20°48'16"S, 41°09'31"W</named-content></named-content>; 22 Mar. 2002; <abbrev xmlns:xlink="http://www.w3.org/1999/xlink" xlink:title="Museu Nacional do Rio de Janeiro" id="ABBRID0EQZAE" xlink:type="simple">MNRJ</abbrev> 9566 • 4 shells; Espírito Santo; Cachoeira do Itapemirim, Fazenda Cafundó, trilha 1; 20 Jan. 2001; <abbrev xmlns:xlink="http://www.w3.org/1999/xlink" xlink:title="Museu Nacional do Rio de Janeiro" id="ABBRID0EUZAE" xlink:type="simple">MNRJ</abbrev> 9562 • 1 shell; Espírito Santo, Linhares; Oct. 1973; <abbrev xmlns:xlink="http://www.w3.org/1999/xlink" xlink:title="Museu Nacional do Rio de Janeiro" id="ABBRID0EYZAE" xlink:type="simple">MNRJ</abbrev> 9568 • 1 shell; Espírito Santo, Linhares; 10 Nov. 1973; Salgado, N. C. leg.; <abbrev xmlns:xlink="http://www.w3.org/1999/xlink" xlink:title="Museu Nacional do Rio de Janeiro" id="ABBRID0E3ZAE" xlink:type="simple">MNRJ</abbrev> 33330 • 6 shells; Espírito Santo, Linhares; Sep. 1972; <abbrev xmlns:xlink="http://www.w3.org/1999/xlink" xlink:title="Museu Nacional do Rio de Janeiro" id="ABBRID0EA1AE" xlink:type="simple">MNRJ</abbrev> 9569 • 6 shells; Espírito Santo, Linhares; Sep. 1972; <abbrev xmlns:xlink="http://www.w3.org/1999/xlink" xlink:title="Museu Nacional do Rio de Janeiro" id="ABBRID0EE1AE" xlink:type="simple">MNRJ</abbrev> 9563 • 12 shells; Espírito Santo, Linhares; Sep. 1972; <abbrev xmlns:xlink="http://www.w3.org/1999/xlink" xlink:title="Museu Nacional do Rio de Janeiro" id="ABBRID0EI1AE" xlink:type="simple">MNRJ</abbrev> 9564 • 1 shell; Espírito Santo, Linhares; Nov. 1972; <abbrev xmlns:xlink="http://www.w3.org/1999/xlink" xlink:title="Museu Nacional do Rio de Janeiro" id="ABBRID0EM1AE" xlink:type="simple">MNRJ</abbrev> 9567 • 2 shells; Espírito Santo, Itaguaçú; Sep. 1971; <abbrev xmlns:xlink="http://www.w3.org/1999/xlink" xlink:title="Museu Nacional do Rio de Janeiro" id="ABBRID0EQ1AE" xlink:type="simple">MNRJ</abbrev> 9606 • 4 shells; Espírito Santo, Baixo Grande; Oct. 1971; Salgado, N. C. leg.; <abbrev xmlns:xlink="http://www.w3.org/1999/xlink" xlink:title="Museu Nacional do Rio de Janeiro" id="ABBRID0EU1AE" xlink:type="simple">MNRJ</abbrev> 32846 • 6 shells; Espírito Santo, Baixo Guandú; <abbrev xmlns:xlink="http://www.w3.org/1999/xlink" xlink:title="Museu Nacional do Rio de Janeiro" id="ABBRID0EY1AE" xlink:type="simple">MNRJ</abbrev> 9604 • 1 shell; Espírito Santo, Pedro Canário, Rio Itaunas, Faz. Rochysky; Jun. 1970; <abbrev xmlns:xlink="http://www.w3.org/1999/xlink" xlink:title="Museu Nacional do Rio de Janeiro" id="ABBRID0E31AE" xlink:type="simple">MNRJ</abbrev> 8332 • 2 shells; Rio de Janeiro; Salgado, N. C. leg.; <abbrev xmlns:xlink="http://www.w3.org/1999/xlink" xlink:title="Museu Nacional do Rio de Janeiro" id="ABBRID0EA2AE" xlink:type="simple">MNRJ</abbrev> 31149.</p></tp:treatment-sec><tp:treatment-sec sec-type="redescription" id="SECID0EE2AE"><title>Redescription.</title><p><bold><italic>Shell</italic></bold> (Figs <xref ref-type="fig" rid="F2">2A–D</xref>, <xref ref-type="fig" rid="F3">3</xref>). Shell perforate, pyramidally ovate, umbilicated, thick. Shell height from 21.87 to 30.81 mm (Table <xref ref-type="table" rid="T1">1</xref>); seven or eight whorls slightly convex. Protoconch 1½ whorls, white to pale pink, with well-marked regular striation (Fig. <xref ref-type="fig" rid="F3">3A</xref>). Teleoconch sculptured with delicate spiral striae (Fig. <xref ref-type="fig" rid="F3">3C</xref>), with a single narrow dark-brown line in the last whorl, surface with regular and shallow striae. Spire high, ~ 3/5 of the shell length. Second whorl with two forms of sculpture, oblique irregular striations in the upper part, irregular striations in the middle part, and spiral lines, with punctuations in the lower part (Fig. <xref ref-type="fig" rid="F3">3B–D</xref>). The transition between protoconch and teleoconch well marked. Aperture broad, oblique, ovate to subovate. Outer lip and columella broadly reflected (Fig. <xref ref-type="fig" rid="F2">2A</xref>). Suture well-marked, simple, slightly oblique, with a thin purple-brown line (Fig. <xref ref-type="fig" rid="F2">2B</xref>). Body whorl, white to pale cream; wide pale-pink disrupted band all over the teleoconch (Fig. <xref ref-type="fig" rid="F2">2A–C</xref>). Peristome widely expanded in adult specimens (Fig. <xref ref-type="fig" rid="F2">2C</xref>). Body whorl ~ 2/5 of the shell length, rounded; umbilicus narrow, partially covered by the peristome; periumbilical area pale cream (Fig. <xref ref-type="fig" rid="F2">2D</xref>).</p><table-wrap id="T1" position="float" orientation="portrait"><label>Table 1.</label><caption><p>Average, range, and ratios of measurements (mm) from shells of <italic><tp:taxon-name><tp:taxon-name-part taxon-name-part-type="genus" reg="Leiostracus">Leiostracus</tp:taxon-name-part><tp:taxon-name-part taxon-name-part-type="species" reg="obliquus">obliquus</tp:taxon-name-part></tp:taxon-name></italic> for material housed in Museums. <abbrev xmlns:xlink="http://www.w3.org/1999/xlink" xlink:title="shell apertural diameter" id="ABBRID0EP4AE" xlink:type="simple">ad</abbrev>: shell apertural diameter; <abbrev xmlns:xlink="http://www.w3.org/1999/xlink" xlink:title="shell aperture height" id="ABBRID0ET4AE" xlink:type="simple">ah</abbrev>: shell apertural height; <abbrev xmlns:xlink="http://www.w3.org/1999/xlink" xlink:title="body whorl height" id="ABBRID0EX4AE" xlink:type="simple">bwh</abbrev>: body whorl height; <abbrev xmlns:xlink="http://www.w3.org/1999/xlink" xlink:title="major shell diameter" id="ABBRID0E24AE" xlink:type="simple">masd</abbrev>, major diameter of the shell; <abbrev xmlns:xlink="http://www.w3.org/1999/xlink" xlink:title="minor shell diameter" id="ABBRID0E64AE" xlink:type="simple">misd</abbrev>: minor diameter; <abbrev xmlns:xlink="http://www.w3.org/1999/xlink" xlink:title="parietal space length" id="ABBRID0ED5AE" xlink:type="simple">psl</abbrev>: parietal space length; <abbrev xmlns:xlink="http://www.w3.org/1999/xlink" xlink:title="penultimate whorl diameter" id="ABBRID0EH5AE" xlink:type="simple">pwd</abbrev>: penultimate whorl major diameter; <abbrev xmlns:xlink="http://www.w3.org/1999/xlink" xlink:title="penultimate whorl height" id="ABBRID0EL5AE" xlink:type="simple">pwh</abbrev>: penultimate whorl height; <abbrev xmlns:xlink="http://www.w3.org/1999/xlink" xlink:title="spire height" id="ABBRID0EP5AE" xlink:type="simple">sh</abbrev>: spire height; <abbrev xmlns:xlink="http://www.w3.org/1999/xlink" xlink:title="total shell height" id="ABBRID0ET5AE" xlink:type="simple">tsh</abbrev>: shell height). Shell perimeter (mm) (<abbrev xmlns:xlink="http://www.w3.org/1999/xlink" xlink:title="spire perimeter" id="ABBRID0EX5AE" xlink:type="simple">sp</abbrev>: shell perimeter; <abbrev xmlns:xlink="http://www.w3.org/1999/xlink" id="ABBRID0EUB" xlink:type="simple">ssa</abbrev>: shell surface area; spp: spire perimeter; <abbrev xmlns:xlink="http://www.w3.org/1999/xlink" id="ABBRID0EUA" xlink:type="simple">spsa</abbrev>: spire surface area; <abbrev xmlns:xlink="http://www.w3.org/1999/xlink" xlink:title="body whorl perimeter" id="ABBRID0E25AE" xlink:type="simple">bwp</abbrev>: body whorl perimeter; bwsa: body whorl surface area; <abbrev xmlns:xlink="http://www.w3.org/1999/xlink" xlink:title="aperture perimeter" id="ABBRID0E65AE" xlink:type="simple">ap</abbrev>: aperture perimeter; <abbrev xmlns:xlink="http://www.w3.org/1999/xlink" id="ABBRID0EUE" xlink:type="simple">asa</abbrev>: aperture surface area).</p></caption><table id="TID0EWZAG" rules="all"><tbody><tr><th rowspan="1" colspan="1">Measurement</th><th rowspan="1" colspan="1"><italic><tp:taxon-name><tp:taxon-name-part taxon-name-part-type="genus" reg="Leiostracus">Leiostracus</tp:taxon-name-part><tp:taxon-name-part taxon-name-part-type="species" reg="obliquus">obliquus</tp:taxon-name-part></tp:taxon-name></italic> from mantena <italic>n</italic> = 9</th><th rowspan="1" colspan="1">Lectotype <named-content xmlns:xlink="http://www.w3.org/1999/xlink" content-type="dwc:institutional_code" xlink:title="Natural History Museum, London" xlink:href="http://grbio.org/institution/natural-history-museum-london" xlink:type="simple">NHMUK</named-content> 1975493</th><th rowspan="1" colspan="1"><named-content xmlns:xlink="http://www.w3.org/1999/xlink" content-type="dwc:institutional_code" xlink:title="Academy of Natural Science of Philadelphia" xlink:href="http://grbio.org/institution/academy-natural-sciences-philadelphia" xlink:type="simple">ANSP</named-content> 79491</th><th rowspan="1" colspan="1"><named-content xmlns:xlink="http://www.w3.org/1999/xlink" content-type="dwc:institutional_code" xlink:title="Academy of Natural Science of Philadelphia" xlink:href="http://grbio.org/institution/academy-natural-sciences-philadelphia" xlink:type="simple">ANSP</named-content> 426466</th></tr><tr><td rowspan="1" colspan="1">
                      <bold>
                        <abbrev xmlns:xlink="http://www.w3.org/1999/xlink" xlink:title="total shell height" id="ABBRID0E2AAG" xlink:type="simple">tsh</abbrev>
                      </bold>
                    </td><td rowspan="1" colspan="1">30.81-21.87 (±2.75) 24.52</td><td rowspan="1" colspan="1">22.7</td><td rowspan="1" colspan="1">22.51</td><td rowspan="1" colspan="1">23.23</td></tr><tr><td rowspan="1" colspan="1">
                      <bold>
                        <abbrev xmlns:xlink="http://www.w3.org/1999/xlink" xlink:title="body whorl height" id="ABBRID0ERBAG" xlink:type="simple">bwh</abbrev>
                      </bold>
                    </td><td rowspan="1" colspan="1">19.08-14.08 (±1.57) 15.26</td><td rowspan="1" colspan="1">12.58</td><td rowspan="1" colspan="1">14.43</td><td rowspan="1" colspan="1">13.24</td></tr><tr><td rowspan="1" colspan="1">
                      <bold>
                        <abbrev xmlns:xlink="http://www.w3.org/1999/xlink" xlink:title="spire height" id="ABBRID0EHCAG" xlink:type="simple">sh</abbrev>
                      </bold>
                    </td><td rowspan="1" colspan="1">11-73-7.71 (±1.3) 9.39</td><td rowspan="1" colspan="1">7.96</td><td rowspan="1" colspan="1">8.39</td><td rowspan="1" colspan="1">10.03</td></tr><tr><td rowspan="1" colspan="1">
                      <bold>
                        <abbrev xmlns:xlink="http://www.w3.org/1999/xlink" xlink:title="major shell diameter" id="ABBRID0E4CAG" xlink:type="simple">masd</abbrev>
                      </bold>
                    </td><td rowspan="1" colspan="1">14.06-10.02 (±1.2) 11.48</td><td rowspan="1" colspan="1">12.05</td><td rowspan="1" colspan="1">9.88</td><td rowspan="1" colspan="1">10.25</td></tr><tr><td rowspan="1" colspan="1">
                      <bold>
                        <abbrev xmlns:xlink="http://www.w3.org/1999/xlink" xlink:title="minor shell diameter" id="ABBRID0ETDAG" xlink:type="simple">misd</abbrev>
                      </bold>
                    </td><td rowspan="1" colspan="1">10.24-8.94 (±0.52) 9.52</td><td rowspan="1" colspan="1">7.99</td><td rowspan="1" colspan="1">9.01</td><td rowspan="1" colspan="1">9.08</td></tr><tr><td rowspan="1" colspan="1">
                      <bold>
                        <abbrev xmlns:xlink="http://www.w3.org/1999/xlink" xlink:title="shell aperture height" id="ABBRID0EJEAG" xlink:type="simple">ah</abbrev>
                      </bold>
                    </td><td rowspan="1" colspan="1">12.84-9.06 (±1.12) 10.06</td><td rowspan="1" colspan="1">9.45</td><td rowspan="1" colspan="1">9.91</td><td rowspan="1" colspan="1">9.31</td></tr><tr><td rowspan="1" colspan="1">
                      <bold>
                        <abbrev xmlns:xlink="http://www.w3.org/1999/xlink" xlink:title="shell apertural diameter" id="ABBRID0E6EAG" xlink:type="simple">ad</abbrev>
                      </bold>
                    </td><td rowspan="1" colspan="1">9.08-5.09 (±1.15) 6.98</td><td rowspan="1" colspan="1">6.97</td><td rowspan="1" colspan="1">7.04</td><td rowspan="1" colspan="1">7.48</td></tr><tr><td rowspan="1" colspan="1">
                      <bold>
                        <abbrev xmlns:xlink="http://www.w3.org/1999/xlink" xlink:title="parietal space length" id="ABBRID0EVFAG" xlink:type="simple">psl</abbrev>
                      </bold>
                    </td><td rowspan="1" colspan="1">7-19-4.88 (±0.93) 5.97</td><td rowspan="1" colspan="1">6.44</td><td rowspan="1" colspan="1">6.49</td><td rowspan="1" colspan="1">6.74</td></tr><tr><td rowspan="1" colspan="1">
                      <bold>
                        <abbrev xmlns:xlink="http://www.w3.org/1999/xlink" xlink:title="penultimate whorl height" id="ABBRID0ELGAG" xlink:type="simple">pwh</abbrev>
                      </bold>
                    </td><td rowspan="1" colspan="1">4.07-2.99 (±0.39) 3.37</td><td rowspan="1" colspan="1">3.10</td><td rowspan="1" colspan="1">3.11</td><td rowspan="1" colspan="1">3.86</td></tr><tr><td rowspan="1" colspan="1">
                      <bold>
                        <abbrev xmlns:xlink="http://www.w3.org/1999/xlink" xlink:title="penultimate whorl diameter" id="ABBRID0EBHAG" xlink:type="simple">pwd</abbrev>
                      </bold>
                    </td><td rowspan="1" colspan="1">7.88-6.67 (±0.39) 3.37</td><td rowspan="1" colspan="1">6.63</td><td rowspan="1" colspan="1">6.85</td><td rowspan="1" colspan="1">7.49</td></tr><tr><td rowspan="1" colspan="1">
                      <bold>
                        <abbrev xmlns:xlink="http://www.w3.org/1999/xlink" xlink:title="spire perimeter" id="ABBRID0EXHAG" xlink:type="simple">sp</abbrev>
                      </bold>
                    </td><td rowspan="1" colspan="1">65.1-52.2 (±0.44) 56.9</td><td rowspan="1" colspan="1">47.99</td><td rowspan="1" colspan="1">54.87</td><td rowspan="1" colspan="1">56.68</td></tr><tr><td rowspan="1" colspan="1">
                      <bold>
                        <abbrev xmlns:xlink="http://www.w3.org/1999/xlink" id="ABBRID0EAE" xlink:type="simple">ssa</abbrev>
                      </bold>
                    </td><td rowspan="1" colspan="1">212.0-151.4 (±22.6) 170.3</td><td rowspan="1" colspan="1">127.99</td><td rowspan="1" colspan="1">164.11</td><td rowspan="1" colspan="1">168.11</td></tr><tr><td rowspan="1" colspan="1">
                      <bold>
                        <abbrev xmlns:xlink="http://www.w3.org/1999/xlink" id="ABBRID0BUE" xlink:type="simple">spp</abbrev>
                      </bold>
                    </td><td rowspan="1" colspan="1">34.6-17.5 (±4.9) 29.2</td><td rowspan="1" colspan="1">24.95</td><td rowspan="1" colspan="1">27.04</td><td rowspan="1" colspan="1">30.29</td></tr><tr><td rowspan="1" colspan="1">
                      <bold>
                        <abbrev xmlns:xlink="http://www.w3.org/1999/xlink" id="ABBRID0CUE" xlink:type="simple">spsa</abbrev>
                      </bold>
                    </td><td rowspan="1" colspan="1">68.2-32.9 (±11) 45.4</td><td rowspan="1" colspan="1">34.43</td><td rowspan="1" colspan="1">37.96</td><td rowspan="1" colspan="1">48.12</td></tr><tr><td rowspan="1" colspan="1">
                      <bold>
                        <abbrev xmlns:xlink="http://www.w3.org/1999/xlink" xlink:title="body whorl perimeter" id="ABBRID0EGKAG" xlink:type="simple">bwp</abbrev>
                      </bold>
                    </td><td rowspan="1" colspan="1">48.8-42 (±2.56) 44.1</td><td rowspan="1" colspan="1">37.5</td><td rowspan="1" colspan="1">43.06</td><td rowspan="1" colspan="1">42.36</td></tr><tr><td rowspan="1" colspan="1">
                      <bold>
                        <abbrev xmlns:xlink="http://www.w3.org/1999/xlink" id="ABBRID0DUE" xlink:type="simple">bwsa</abbrev>
                      </bold>
                    </td><td rowspan="1" colspan="1">168.2-109.5 (±18.9) 127.8</td><td rowspan="1" colspan="1">93.21</td><td rowspan="1" colspan="1">125.13</td><td rowspan="1" colspan="1">119.86</td></tr><tr><td rowspan="1" colspan="1">
                      <bold>
                        <abbrev xmlns:xlink="http://www.w3.org/1999/xlink" xlink:title="aperture perimeter" id="ABBRID0EPLAG" xlink:type="simple">ap</abbrev>
                      </bold>
                    </td><td rowspan="1" colspan="1">33.5-25.6 (±2.6) 28.8</td><td rowspan="1" colspan="1">26.36</td><td rowspan="1" colspan="1">27.72</td><td rowspan="1" colspan="1">27</td></tr><tr><td rowspan="1" colspan="1">
                      <bold>
                        <abbrev xmlns:xlink="http://www.w3.org/1999/xlink" id="ABBRIC0EUE" xlink:type="simple">asa</abbrev>
                      </bold>
                    </td><td rowspan="1" colspan="1">66.2-25 (±12.2) 44.6</td><td rowspan="1" colspan="1">47.94</td><td rowspan="1" colspan="1">49.46</td><td rowspan="1" colspan="1">50.54</td></tr></tbody></table></table-wrap><fig id="F2" position="float" orientation="portrait"><object-id xmlns:xlink="http://www.w3.org/1999/xlink" content-type="doi" xlink:type="simple">10.3897/zookeys.1167.98707.figure2</object-id><object-id xmlns:xlink="http://www.w3.org/1999/xlink" content-type="arpha" xlink:type="simple">85983FFF-C01E-5EB5-8189-FC6A2717D7B8</object-id><label>Figure 2.</label><caption><p><italic><tp:taxon-name><tp:taxon-name-part taxon-name-part-type="genus" reg="Leiostracus">Leiostracus</tp:taxon-name-part><tp:taxon-name-part taxon-name-part-type="species" reg="obliquus">obliquus</tp:taxon-name-part></tp:taxon-name></italic> (Reeve, 1849). Specimen from Mantena, Minas Gerais (<named-content xmlns:xlink="http://www.w3.org/1999/xlink" content-type="dwc:institutional_code" xlink:title="Museu de Zoologia de São Paulo" xlink:href="http://grbio.org/institution/sao-paulo-museu-de-zoologia-da-universidade-de-sao-paulo" xlink:type="simple">MZSP</named-content> 43185) <bold>A</bold> apertural view <bold>B</bold> dorsal view <bold>C</bold> lateral view <bold>D</bold> periumbilical region. Scale bar: 1 cm.</p></caption><graphic xmlns:xlink="http://www.w3.org/1999/xlink" xlink:href="zookeys-1167-223_article-98707__-g002.jpg" position="float" orientation="portrait" xlink:type="simple" id="oo_865902.jpg"><uri content-type="original_file" xlink:type="simple">https://binary.pensoft.net/fig/865902</uri></graphic></fig><fig id="F3" position="float" orientation="portrait"><object-id xmlns:xlink="http://www.w3.org/1999/xlink" content-type="doi" xlink:type="simple">10.3897/zookeys.1167.98707.figure3</object-id><object-id xmlns:xlink="http://www.w3.org/1999/xlink" content-type="arpha" xlink:type="simple">6FE441E0-C32D-5DC2-9D73-72F7DEFEC708</object-id><label>Figure 3.</label><caption><p>Images of protoconch and radula of <italic><tp:taxon-name><tp:taxon-name-part taxon-name-part-type="genus" reg="Leiostracus">Leiostracus</tp:taxon-name-part><tp:taxon-name-part taxon-name-part-type="species" reg="obliquus">obliquus</tp:taxon-name-part></tp:taxon-name></italic> (Reeve, 1849) scanning electron micrograph (SEM) <bold>A</bold> protoconch showing sculpture <bold>B</bold> detail of sculpture of the second whorl showing the two sculpture types, first whorl with regular striation and second whorl with oblique irregular striations in the upper part, in the middle and lower part with punctuation aspects <bold>C</bold> general view of the first tree whorls <bold>D</bold> general view of the protoconch and first two whorls <bold>E</bold> general view of the radula showing the teeth arrangement <bold>F</bold> detail of rachidian teeth and first lateral teeth <bold>G</bold> detail of eighth and ninth lateral teeth (arrow) showing the transition from lateral to marginal teeth <bold>H</bold> detail of lateral region. Scale bars: 75 μm (<bold>A</bold>); 250 μm (<bold>B</bold>); 100 μm (<bold>C, G</bold>); 1 µm (<bold>D</bold>); 200 μm (<bold>E</bold>); 40 μm (<bold>F</bold>); 50 μm (<bold>H</bold>).</p></caption><graphic xmlns:xlink="http://www.w3.org/1999/xlink" xlink:href="zookeys-1167-223_article-98707__-g003.jpg" position="float" orientation="portrait" xlink:type="simple" id="oo_865903.jpg"><uri content-type="original_file" xlink:type="simple">https://binary.pensoft.net/fig/865903</uri></graphic></fig><p><bold><italic><tp:taxon-name><tp:taxon-name-part taxon-name-part-type="genus" reg="Radula">Radula</tp:taxon-name-part></tp:taxon-name></italic></bold> (Fig. <xref ref-type="fig" rid="F3">3F–H</xref>). Approximately 75 teeth per row. Mean number of teeth per half row (except for central tooth) 37. Each radular row disposed linearly on the same level (Fig. <xref ref-type="fig" rid="F3">3E</xref>). Rachidian tooth small (~ 4/5 of the length of laterals), rectangular, symmetric, with round edges, without differentiated cusps (Fig. <xref ref-type="fig" rid="F3">3F</xref>); basal plate almost trapezoidal; cutting edge slightly round. Lateral teeth asymmetrical, bicuspid, basal plate wider, weakly arched towards the median region, and with cutting edge, ½ the size of the rachidian tooth (Fig. <xref ref-type="fig" rid="F3">3G</xref>). First lateral tooth with conspicuous inner cuspid; base wider than the apical part. The size of the lateral teeth decreases gradually towards the outer area. Basal-lateral cusp appears in the third or fourth teeth and becomes more distinct in the marginal teeth. Marginal teeth with four cuspids, mesocone well developed, with a bicuspid cutting edge, endocone relatively reduced, bicuspid or tricuspid (Fig. <xref ref-type="fig" rid="F3">3H</xref>).</p><p><bold><italic>Pallial system</italic></bold> (Fig. <xref ref-type="fig" rid="F4">4A</xref>). Mantle border simple, thick. Rectum narrow, walls thick. Primary ureter along the rectal side of the kidney up to the top of the lung cavity. Secondary ureter, wide and slender, parallel along the entire left side of the rectum. Mantle cavity short, ~ 1/4 of the body whorl. Kidney elongated, narrowly triangular, thin, ~ 1/3 of the pallial cavity in length, with ~ 7 lobes, the anterior lobe at the level of the auricle slightly longer. Pericardial cavity on the left side of the kidney, at the columellar margin of the posterior end of the pallial cavity, near the same length as the kidney. Auricle elongate, ~ 1/3 of the triangular ventricle. Pulmonary vein visible in the mantle roof, almost as long as the pallial cavity, oblique in the anterior 1/2, converging to the pneumostome region along with the ureter and rectum. Slender vessels visible on both sides of the pulmonary vein, at the distal portion of the pallial system.</p><fig id="F4" position="float" orientation="portrait"><object-id xmlns:xlink="http://www.w3.org/1999/xlink" content-type="doi" xlink:type="simple">10.3897/zookeys.1167.98707.figure4</object-id><object-id xmlns:xlink="http://www.w3.org/1999/xlink" content-type="arpha" xlink:type="simple">CEF4273F-9384-5B04-95D3-24DB568C67D3</object-id><label>Figure 4.</label><caption><p><italic><tp:taxon-name><tp:taxon-name-part taxon-name-part-type="genus" reg="Leiostracus">Leiostracus</tp:taxon-name-part><tp:taxon-name-part taxon-name-part-type="species" reg="obliquus">obliquus</tp:taxon-name-part></tp:taxon-name></italic> (Reeve, 1849), anatomy <bold>A</bold> ventral view of the pallialsystem dissected out, showing the inner face of ventral view <bold>B</bold> detail of albumen gland showing internal lobs <bold>C</bold> ventral view of the reproductivesystem without ovotestis <bold>D</bold> dorsal view of the reproductivesystem. Abbreviations: ag, albumen gland; bc, bursa copulatrix; ca, carrefour; fl, flagellum; ga, genital atrium; hd, hermaphrodite duct; k, kidney; mb, mantle border; pe, pericardium; pr, prostate; pur, pulmonary roof; pv, pulmonary vein; re, rectum; spo, spermoviduct; sur, secondary ureter; vd, vas deferens; ur, ureter. Scale bar: 2 mm (<bold>A–D)</bold>.</p></caption><graphic xmlns:xlink="http://www.w3.org/1999/xlink" xlink:href="zookeys-1167-223_article-98707__-g004.jpg" position="float" orientation="portrait" xlink:type="simple" id="oo_865904.jpg"><uri content-type="original_file" xlink:type="simple">https://binary.pensoft.net/fig/865904</uri></graphic></fig><p><bold><italic>Genital system</italic></bold> (Fig. <xref ref-type="fig" rid="F4">4B–D</xref>). Ovotestis with three or four branches of enlarged digitiform acini, each branch with more than 20 simple acini. Hermaphroditic duct tubular, very sinuous, thick, folds itself in an S-shape. Albumen gland small, slightly elongated (Fig. <xref ref-type="fig" rid="F4">4B, C</xref>). Spermoviduct, bursa copulatrix and penial complex with approximately the same length when distended. Bursa copulatrix elongated (~ 1/3 larger than spermoviduct), thin. Bursa sac slightly elongated terminally, lying on the concave face of the spermoviduct. Prostate long, with numerous tubular-acini, in the columellar surface of the spermoviduct. Penial complex long, club-shaped, phallus subcylindrical, penis with a sheath. Phallus-epiphallus transition unrecognizable externally. Insertion of the vas deferens subterminal. Flagellum present, subcylindrical, short, ~ 1/10 of penial complex length. Insertion of the bursa copulatrix and penial complex into the free oviduct at the same level. Genital atrium very short, ~ 1/10 of spermoviduct length. Spermatheca well-differentiated, sinuous, lying at the superior third of the albumen gland.</p></tp:treatment-sec><tp:treatment-sec sec-type="distribution" id="SECID0EVTAG"><title>Distribution.</title><p>Brazil. Bahia, Espírito Santo, Minas Gerais, Rio de Janeiro, and São Paulo states (Suppl. material <xref ref-type="supplementary-material" rid="S1">1</xref>). Localities of occurrence are mainly in the Atlantic Forest biome (Fig. <xref ref-type="fig" rid="F5">5</xref>).</p><fig id="F5" position="float" orientation="portrait"><object-id xmlns:xlink="http://www.w3.org/1999/xlink" content-type="doi" xlink:type="simple">10.3897/zookeys.1167.98707.figure5</object-id><object-id xmlns:xlink="http://www.w3.org/1999/xlink" content-type="arpha" xlink:type="simple">A296AFB3-8C33-5CC7-9EDA-56C008505E9A</object-id><label>Figure 5.</label><caption><p>Geographical distribution of <italic><tp:taxon-name><tp:taxon-name-part taxon-name-part-type="genus" reg="Leiostracus">Leiostracus</tp:taxon-name-part><tp:taxon-name-part taxon-name-part-type="species" reg="obliquus">obliquus</tp:taxon-name-part></tp:taxon-name></italic> (Reeve, 1849). Occurrence records are marked with white circles. Lower left margin: administrative map of South America, showing Brazil.</p></caption><graphic xmlns:xlink="http://www.w3.org/1999/xlink" xlink:href="zookeys-1167-223_article-98707__-g005.jpg" position="float" orientation="portrait" xlink:type="simple" id="oo_865905.jpg"><uri content-type="original_file" xlink:type="simple">https://binary.pensoft.net/fig/865905</uri></graphic></fig></tp:treatment-sec><tp:treatment-sec sec-type="remarks" id="SECID0E2UAG"><title>Remarks.</title><p>The shell characters of the specimens from <named-content xmlns:xlink="http://www.w3.org/1999/xlink" content-type="dwc:institutional_code" xlink:title="Museu de Zoologia de São Paulo" xlink:href="http://grbio.org/institution/sao-paulo-museu-de-zoologia-da-universidade-de-sao-paulo" xlink:type="simple">MZSP</named-content>, identified here as <italic><tp:taxon-name><tp:taxon-name-part taxon-name-part-type="genus" reg="Leiostracus">L.</tp:taxon-name-part><tp:taxon-name-part taxon-name-part-type="species" reg="obliquus">obliquus</tp:taxon-name-part></tp:taxon-name></italic> matched with the original description made by <xref ref-type="bibr" rid="B28">Reeve (1849)</xref> and the lectotype designed by <xref ref-type="bibr" rid="B9">Breure (1978)</xref> (Fig. <xref ref-type="fig" rid="F6">6A, C</xref>, Table <xref ref-type="table" rid="T1">1</xref>). After comparing our specimens with the material from several malacological collections, we concluded that <italic><tp:taxon-name><tp:taxon-name-part taxon-name-part-type="genus" reg="Leiostracus">L.</tp:taxon-name-part><tp:taxon-name-part taxon-name-part-type="species" reg="obliquus">obliquus</tp:taxon-name-part></tp:taxon-name></italic> is very similar to <italic><tp:taxon-name><tp:taxon-name-part taxon-name-part-type="genus" reg="Leiostracus">Leiostracus</tp:taxon-name-part><tp:taxon-name-part taxon-name-part-type="species" reg="carnavalescus">carnavalescus</tp:taxon-name-part></tp:taxon-name></italic> Simone &amp; Salvador, 2016. Both species are medium-sized (24.5 mm ± 2.7 in <italic><tp:taxon-name><tp:taxon-name-part taxon-name-part-type="genus" reg="Leiostracus">L.</tp:taxon-name-part><tp:taxon-name-part taxon-name-part-type="species" reg="obliquus">obliquus</tp:taxon-name-part></tp:taxon-name></italic> whereas in <italic><tp:taxon-name><tp:taxon-name-part taxon-name-part-type="genus" reg="Leiostracus">L.</tp:taxon-name-part><tp:taxon-name-part taxon-name-part-type="species" reg="carnavalescus">carnavalescus</tp:taxon-name-part></tp:taxon-name></italic> 24.4 mm ± 1.3) (Table <xref ref-type="table" rid="T1">1</xref>), presenting conical-oval shells, with a typical brown line on the base of the body whorl (Fig. <xref ref-type="fig" rid="F6">6A</xref>), 7–8 whorls, and outer lip widely reflected. In the original description of <italic><tp:taxon-name><tp:taxon-name-part taxon-name-part-type="genus" reg="Leiostracus">L.</tp:taxon-name-part><tp:taxon-name-part taxon-name-part-type="species" reg="carnavalescus">carnavalescus</tp:taxon-name-part></tp:taxon-name></italic>, <xref ref-type="bibr" rid="B37">Simone and Salvador (2016)</xref> provided two images of a specimen from Mantena, whose shell characteristics match the original description of <italic><tp:taxon-name><tp:taxon-name-part taxon-name-part-type="genus" reg="Leiostracus">L.</tp:taxon-name-part><tp:taxon-name-part taxon-name-part-type="species" reg="obliquus">obliquus</tp:taxon-name-part></tp:taxon-name></italic>. We also observed notable similarities between Dorhn’s “varieties” and the three color patterns described for <italic><tp:taxon-name><tp:taxon-name-part taxon-name-part-type="genus" reg="Leiostracus">L.</tp:taxon-name-part><tp:taxon-name-part taxon-name-part-type="species" reg="carnavalescus">carnavalescus</tp:taxon-name-part></tp:taxon-name></italic>, all of them exhibiting a brown band on the base of the body whorl mentioned by Dohrn (1833) and <xref ref-type="bibr" rid="B25">Pilsbry (1899)</xref> for <italic><tp:taxon-name><tp:taxon-name-part taxon-name-part-type="genus" reg="Leiostracus">L.</tp:taxon-name-part><tp:taxon-name-part taxon-name-part-type="species" reg="obliquus">obliquus</tp:taxon-name-part></tp:taxon-name></italic> (Fig. <xref ref-type="fig" rid="F6">6B, D</xref>). The holotype of <italic><tp:taxon-name><tp:taxon-name-part taxon-name-part-type="genus" reg="Leiostracus">L.</tp:taxon-name-part><tp:taxon-name-part taxon-name-part-type="species" reg="carnavalescus">carnavalescus</tp:taxon-name-part></tp:taxon-name></italic> is identical to Dorhn’s “variety 2” (Fig. <xref ref-type="fig" rid="F6">6B</xref>; Dohrn 1833: fig. 11). The paratypes #1 and #2 (<named-content xmlns:xlink="http://www.w3.org/1999/xlink" content-type="dwc:institutional_code" xlink:title="Museu de Zoologia de São Paulo" xlink:href="http://grbio.org/institution/sao-paulo-museu-de-zoologia-da-universidade-de-sao-paulo" xlink:type="simple">MZSP</named-content> 106179 and M`ZSP 106178, respectively) of <italic><tp:taxon-name><tp:taxon-name-part taxon-name-part-type="genus" reg="Leiostracus">L.</tp:taxon-name-part><tp:taxon-name-part taxon-name-part-type="species" reg="carnavalescus">carnavalescus</tp:taxon-name-part></tp:taxon-name></italic> are similar to Dorhn’s “variety 4”, presenting pinkish bands and fine lines of brown spots (Fig. <xref ref-type="fig" rid="F6">6B</xref>; Dohrn 1833 date: fig. 15). Dorhn’s “variety 3” (Fig. <xref ref-type="fig" rid="F6">6B</xref>; Dohrn 1833: fig. 13) is similar to “specimen #2” of <italic><tp:taxon-name><tp:taxon-name-part taxon-name-part-type="genus" reg="Leiostracus">L.</tp:taxon-name-part><tp:taxon-name-part taxon-name-part-type="species" reg="carnavalescus">carnavalescus</tp:taxon-name-part></tp:taxon-name></italic> from Sooretama (Fig. <xref ref-type="fig" rid="F6">6D</xref>), both present yellowish shells, with wide pinkish bands, a brown band at the base of the body whorl, and a thin brown sutural line. Lastly, Dorhn’s “variety 5” (Fig. <xref ref-type="fig" rid="F6">6B</xref>; Dohrn 1833: fig. 14) is similar to the paratype #3 (<named-content xmlns:xlink="http://www.w3.org/1999/xlink" content-type="dwc:institutional_code" xlink:title="Museu de Zoologia de São Paulo" xlink:href="http://grbio.org/institution/sao-paulo-museu-de-zoologia-da-universidade-de-sao-paulo" xlink:type="simple">MZSP</named-content> 106179) of <italic><tp:taxon-name><tp:taxon-name-part taxon-name-part-type="genus" reg="Leiostracus">L.</tp:taxon-name-part><tp:taxon-name-part taxon-name-part-type="species" reg="carnavalescus">carnavalescus</tp:taxon-name-part></tp:taxon-name></italic>. Both presents wide dark bands with a fine brown line of punctations. <xref ref-type="bibr" rid="B14">Dohrn (1883)</xref> did not specify where the material analyzed by him was deposited. Nonetheless, we found two lots donated by Dorhn and identified as <italic><tp:taxon-name><tp:taxon-name-part taxon-name-part-type="genus" reg="Leiostracus">L.</tp:taxon-name-part><tp:taxon-name-part taxon-name-part-type="species" reg="obliquus">obliquus</tp:taxon-name-part></tp:taxon-name></italic> from Brazil, housed in the Zoölogisch Museum of Amsterdam (<abbrev xmlns:xlink="http://www.w3.org/1999/xlink" xlink:title="Zoological Museum of Amsterdam" id="ABBRID0ED3AG" xlink:type="simple">ZMA</abbrev> 385620; <abbrev xmlns:xlink="http://www.w3.org/1999/xlink" xlink:title="Zoological Museum of Amsterdam" id="ABBRID0EH3AG" xlink:type="simple">ZMA</abbrev> 385621). We believe this material could be part of the specimens used by Dorhn to establish those color varieties of <italic><tp:taxon-name><tp:taxon-name-part taxon-name-part-type="genus" reg="Leiostracus">L.</tp:taxon-name-part><tp:taxon-name-part taxon-name-part-type="species" reg="obliquus">obliquus</tp:taxon-name-part></tp:taxon-name></italic>. The shell from <abbrev xmlns:xlink="http://www.w3.org/1999/xlink" xlink:title="Zoological Museum of Amsterdam" id="ABBRID0EW3AG" xlink:type="simple">ZMA</abbrev> 385620 is similar to Dorhn’s “variety 3”, while the shells from <abbrev xmlns:xlink="http://www.w3.org/1999/xlink" xlink:title="Zoological Museum of Amsterdam" id="ABBRID0E13AG" xlink:type="simple">ZMA</abbrev> 385621 are similar to Dorhn’s “variety 1” and “variety 2”. The analysis of these specimens also confirmed the similarities between <italic><tp:taxon-name><tp:taxon-name-part taxon-name-part-type="genus" reg="Leiostracus">L.</tp:taxon-name-part><tp:taxon-name-part taxon-name-part-type="species" reg="obliquus">obliquus</tp:taxon-name-part></tp:taxon-name></italic> and <italic><tp:taxon-name><tp:taxon-name-part taxon-name-part-type="genus" reg="Leiostracus">L.</tp:taxon-name-part><tp:taxon-name-part taxon-name-part-type="species" reg="carnavalescus">carnavalescus</tp:taxon-name-part></tp:taxon-name></italic>. The radulae of both species are identical: the rachidian tooth is rectangular, symmetric, without differentiated cusps and the basal plate is almost trapezoidal; cutting edge slightly round; lateral teeth bicuspid and weakly arched towards the median region (Table <xref ref-type="table" rid="T2">2</xref>). The anatomy of the reproductivesystem is also identical in both species (mainly the presence of the penis sheath and the morphology of the penis complex).</p><table-wrap id="T2" position="float" orientation="portrait"><label>Table 2.</label><caption><p>Comparison between <italic><tp:taxon-name><tp:taxon-name-part taxon-name-part-type="genus" reg="Leiostracus">Leiostracus</tp:taxon-name-part><tp:taxon-name-part taxon-name-part-type="species" reg="obliquus">obliquus</tp:taxon-name-part></tp:taxon-name></italic> and other species of <italic><tp:taxon-name><tp:taxon-name-part taxon-name-part-type="genus" reg="Leiostracus">Leiostracus</tp:taxon-name-part></tp:taxon-name></italic> that occur in Brazil. Abbreviations: H: total shell height; D: Major diameter of the shell; h: aperture height. The marking * indicates that the internal anatomy from a rehydrated specimen.</p></caption><table id="TID0ESMBG" rules="all"><tbody><tr><th rowspan="1" colspan="1">Species</th><th rowspan="1" colspan="1">Type locality</th><th rowspan="1" colspan="1">Number of whorls</th><th rowspan="1" colspan="1">Shell measurements</th><th rowspan="1" colspan="1">
                      <tp:taxon-name><tp:taxon-name-part taxon-name-part-type="genus" reg="Radula">Radula</tp:taxon-name-part></tp:taxon-name>
                    </th><th rowspan="1" colspan="1">Reproductivesystem</th><th rowspan="1" colspan="1">Distribution</th></tr><tr><td rowspan="1" colspan="1"><italic><tp:taxon-name><tp:taxon-name-part taxon-name-part-type="genus" reg="Leiostracus">L.</tp:taxon-name-part><tp:taxon-name-part taxon-name-part-type="species" reg="obliquus">obliquus</tp:taxon-name-part></tp:taxon-name></italic> (Reeve, 1849)</td><td rowspan="1" colspan="1">Brazil, Bahia</td><td rowspan="1" colspan="1">7-8</td><td rowspan="1" colspan="1">H: 23 mm D: ~12.7 mm h: ~11.5 mm</td><td rowspan="1" colspan="1">Rachidian, symmetric, rectangular. Laterals: bicuspid. Marginals: tetracuspids.</td><td rowspan="1" colspan="1">Penis with penis sheath. Flagellum short, subcylindrical. Spermatheca reservoir claviform.</td><td rowspan="1" colspan="1">Brazil (Bahia, Espírito Santo, Minas Gerais, Rio de Janeiro, São Paulo).</td></tr><tr><td rowspan="1" colspan="1"><italic><tp:taxon-name><tp:taxon-name-part taxon-name-part-type="genus" reg="Leiostracus">L.</tp:taxon-name-part><tp:taxon-name-part taxon-name-part-type="species" reg="carnavalescus">carnavalescus</tp:taxon-name-part></tp:taxon-name></italic> Simone &amp; Salvador, 2016</td><td rowspan="1" colspan="1">Brazil, Minas Gerais, Nanuque</td><td rowspan="1" colspan="1">8</td><td rowspan="1" colspan="1">H: ~25 mm D: 12.4 mm h: 9.2 mm</td><td rowspan="1" colspan="1">Rachidian: triangular; Lateral and marginals: asymmetrical similar to rachidian.</td><td rowspan="1" colspan="1">Penis with penis sheath. Flagellum absent. Spermatheca reservoir elliptical.</td><td rowspan="1" colspan="1">Brazil (Espírito Santo, Minas Gerais)</td></tr><tr><td rowspan="1" colspan="1"><italic><tp:taxon-name><tp:taxon-name-part taxon-name-part-type="genus" reg="Leiostracus">L.</tp:taxon-name-part><tp:taxon-name-part taxon-name-part-type="species" reg="cinnamomeolineatus">cinnamomeolineatus</tp:taxon-name-part></tp:taxon-name></italic> (Moricandi, 1841)</td><td rowspan="1" colspan="1">"<italic>Habitat la Province de Bahia</italic>"</td><td rowspan="1" colspan="1">6 2/3</td><td rowspan="1" colspan="1">H: 21.5 mm D: 10.17 mm h: 8.58 mm</td><td rowspan="1" colspan="1">Rachidian: triangular; Laterals: ectocone reduced; Marginals: asymmetric, tricuspids.</td><td rowspan="1" colspan="1">Penis without sheath. Flagellum short, slender, U-shaped. Spermatheca reservoir globose.</td><td rowspan="1" colspan="1">Brazil (Bahia, Espírito Santo, Pernambuco).</td></tr><tr><td rowspan="1" colspan="1"><italic><tp:taxon-name><tp:taxon-name-part taxon-name-part-type="genus" reg="Leiostracus">L.</tp:taxon-name-part><tp:taxon-name-part taxon-name-part-type="species" reg="demerarensis">demerarensis</tp:taxon-name-part></tp:taxon-name></italic> (Pfeiffer, 1861)</td><td rowspan="1" colspan="1">Guyana, Demerara</td><td rowspan="1" colspan="1">6.1</td><td rowspan="1" colspan="1">H: 17.95–20.64 mm D: 10.66 mm</td><td rowspan="1" colspan="1">Rachidian: monocuspid Laterals: bicuspid Marginals: weakly tricuspid.</td><td rowspan="1" colspan="1">Penis with penis sheath. Spermatheca reservoir small, long duct.*</td><td rowspan="1" colspan="1">Guyana; Surinam; Brazil (Maranhão, Pará).</td></tr><tr><td rowspan="1" colspan="1"><italic><tp:taxon-name><tp:taxon-name-part taxon-name-part-type="genus" reg="Leiostracus">L.</tp:taxon-name-part><tp:taxon-name-part taxon-name-part-type="species" reg="faerie">faerie</tp:taxon-name-part></tp:taxon-name></italic> (Salvador &amp; Cavallari, 2014)</td><td rowspan="1" colspan="1">Brazil, Espírito Santo, area in vicinity of Doce River</td><td rowspan="1" colspan="1">6</td><td rowspan="1" colspan="1">H: 14.6 mm D: 7.6 mm h: 5.8 mm</td><td rowspan="1" colspan="1">Without description</td><td rowspan="1" colspan="1">Without description</td><td rowspan="1" colspan="1">Kown only from type locality.</td></tr><tr><td rowspan="1" colspan="1"><italic><tp:taxon-name><tp:taxon-name-part taxon-name-part-type="genus" reg="Leiostracus">L.</tp:taxon-name-part><tp:taxon-name-part taxon-name-part-type="species" reg="fetidus">fetidus</tp:taxon-name-part></tp:taxon-name></italic> Salvador &amp; Cavallari, 2014</td><td rowspan="1" colspan="1">Brazil, Bahia, Canavieira</td><td rowspan="1" colspan="1">6</td><td rowspan="1" colspan="1">H: 21.2 mm D: 10.5 mm h: 9.4 mm</td><td rowspan="1" colspan="1">Without description</td><td rowspan="1" colspan="1">Without description</td><td rowspan="1" colspan="1">Kown only from type locality.</td></tr></tbody></table></table-wrap><fig id="F6" position="float" orientation="portrait"><object-id xmlns:xlink="http://www.w3.org/1999/xlink" content-type="doi" xlink:type="simple">10.3897/zookeys.1167.98707.figure6</object-id><object-id xmlns:xlink="http://www.w3.org/1999/xlink" content-type="arpha" xlink:type="simple">345EB07F-1137-5E31-9680-784802F95374</object-id><label>Figure 6.</label><caption><p>Variation on color pattern in <italic><tp:taxon-name><tp:taxon-name-part taxon-name-part-type="genus" reg="Leiostracus">Leiostracus</tp:taxon-name-part><tp:taxon-name-part taxon-name-part-type="species" reg="obliquus">obliquus</tp:taxon-name-part></tp:taxon-name></italic> (Reeve, 1849). <bold>A</bold> painting from the original description of <italic><tp:taxon-name><tp:taxon-name-part taxon-name-part-type="genus" reg="Leiostracus">L.</tp:taxon-name-part><tp:taxon-name-part taxon-name-part-type="species" reg="obliquus">obliquus</tp:taxon-name-part></tp:taxon-name></italic> in <xref ref-type="bibr" rid="B28">Reeve (1849)</xref><bold>B</bold> varieties from Minas Gerais described from <xref ref-type="bibr" rid="B14">Dohrn (1883)</xref><bold>C</bold><italic><tp:taxon-name><tp:taxon-name-part taxon-name-part-type="genus" reg="Leiostracus">Leiostracus</tp:taxon-name-part><tp:taxon-name-part taxon-name-part-type="species" reg="obliquus">obliquus</tp:taxon-name-part></tp:taxon-name></italic> Lectotype (<named-content xmlns:xlink="http://www.w3.org/1999/xlink" content-type="dwc:institutional_code" xlink:title="Natural History Museum, London" xlink:href="http://grbio.org/institution/natural-history-museum-london" xlink:type="simple">NHMUK</named-content> 1975493) <bold>D</bold><italic><tp:taxon-name><tp:taxon-name-part taxon-name-part-type="genus" reg="Leiostracus">Leiostracus</tp:taxon-name-part><tp:taxon-name-part taxon-name-part-type="species" reg="carnavalescus">carnavalescus</tp:taxon-name-part></tp:taxon-name></italic> varieties from <xref ref-type="bibr" rid="B37">Simone and Salvador (2016)</xref> with permission.</p></caption><graphic xmlns:xlink="http://www.w3.org/1999/xlink" xlink:href="zookeys-1167-223_article-98707__-g006.jpg" position="float" orientation="portrait" xlink:type="simple" id="oo_865906.jpg"><uri content-type="original_file" xlink:type="simple">https://binary.pensoft.net/fig/865906</uri></graphic></fig><p>On the other hand, <italic>L <tp:taxon-name><tp:taxon-name-part taxon-name-part-type="genus" reg="Leiostracus"/><tp:taxon-name-part taxon-name-part-type="species" reg="obliquus">obliquus</tp:taxon-name-part></tp:taxon-name></italic> differs from <italic><tp:taxon-name><tp:taxon-name-part taxon-name-part-type="genus" reg="Leiostracus">L.</tp:taxon-name-part><tp:taxon-name-part taxon-name-part-type="species" reg="cinnamomeolineatus">cinnamomeolineatus</tp:taxon-name-part></tp:taxon-name></italic> in the morphology of the radula: in <italic><tp:taxon-name><tp:taxon-name-part taxon-name-part-type="genus" reg="Leiostracus">L.</tp:taxon-name-part><tp:taxon-name-part taxon-name-part-type="species" reg="obliquus">obliquus</tp:taxon-name-part></tp:taxon-name></italic> the rachidian tooth is nearly round, while in <italic><tp:taxon-name><tp:taxon-name-part taxon-name-part-type="genus" reg="Leiostracus">L.</tp:taxon-name-part><tp:taxon-name-part taxon-name-part-type="species" reg="cinnamomeolineatus">cinnamomeolineatus</tp:taxon-name-part></tp:taxon-name></italic> it is triangular (Table <xref ref-type="table" rid="T2">2</xref>). However, this variation may be the result of age and/or diet. Considering the anatomy of the reproductivesystem, both species can be differentiated by the shape of the flagellum, which is longer and slender in <italic><tp:taxon-name><tp:taxon-name-part taxon-name-part-type="genus" reg="Leiostracus">L.</tp:taxon-name-part><tp:taxon-name-part taxon-name-part-type="species" reg="obliquus">obliquus</tp:taxon-name-part></tp:taxon-name></italic>, and inverted U-shaped and less tapered flagellum in <italic><tp:taxon-name><tp:taxon-name-part taxon-name-part-type="genus" reg="Leiostracus">L.</tp:taxon-name-part><tp:taxon-name-part taxon-name-part-type="species" reg="cinnamomeolineatus">cinnamomeolineatus</tp:taxon-name-part></tp:taxon-name></italic>, as well as by the shape of the bursa copulatrix reservoir, which is claviform in <italic><tp:taxon-name><tp:taxon-name-part taxon-name-part-type="genus" reg="Leiostracus">L.</tp:taxon-name-part><tp:taxon-name-part taxon-name-part-type="species" reg="obliquus">obliquus</tp:taxon-name-part></tp:taxon-name></italic> and globose in <italic><tp:taxon-name><tp:taxon-name-part taxon-name-part-type="genus" reg="Leiostracus">L.</tp:taxon-name-part><tp:taxon-name-part taxon-name-part-type="species" reg="cinnamomeolineatus">cinnamomeolineatus</tp:taxon-name-part></tp:taxon-name></italic> (Table <xref ref-type="table" rid="T2">2</xref>).</p></tp:treatment-sec><tp:treatment-sec><!--Section generated to contain objects referenced in tp:taxon-treatment.--><supplementary-material xmlns:xlink="http://www.w3.org/1999/xlink" id="S1" position="float" orientation="portrait" xlink:type="simple"><object-id content-type="doi" xlink:type="simple">10.3897/zookeys.1167.98707.suppl1</object-id><object-id content-type="zenodo_dep_id" xlink:type="simple">8063281</object-id><object-id content-type="arpha" xlink:type="simple">21BDC62D-ABDC-50D8-9BAF-9F370EE7A56D</object-id><label>Supplementary material 1</label><caption><p>Localities of occurrences of <italic><tp:taxon-name><tp:taxon-name-part taxon-name-part-type="genus" reg="Leiostracus">Leiostracus</tp:taxon-name-part><tp:taxon-name-part taxon-name-part-type="species" reg="obliquus">obliquus</tp:taxon-name-part></tp:taxon-name></italic> in Brazil</p></caption><statement content-type="dataType"><label>Data type</label><p>table (docx. file)</p></statement><media xlink:href="zookeys-1167-223_article-98707__-s001.docx" mimetype="application" mime-subtype="vnd.openxmlformats-officedocument.wordprocessingml.document" position="float" orientation="portrait" xlink:type="simple" id="oo_865907.docx"><uri content-type="original_file" xlink:type="simple">https://binary.pensoft.net/file/865907</uri></media><permissions><license xlink:type="simple"><license-p>This dataset is made available under the Open Database License (http://opendatacommons.org/licenses/odbl/1.0/). The Open Database License (ODbL) is a license agreement intended to allow users to freely share, modify, and use this Dataset while maintaining this same freedom for others, provided that the original source and author(s) are credited.</license-p></license></permissions><attrib specific-use="authors">Maria Isabel P. F. Macedo, Ximena M. C. Ovando, Sthefane D’ávila</attrib></supplementary-material></tp:treatment-sec><ref-list><ref id="B28"><mixed-citation xmlns:xlink="http://www.w3.org/1999/xlink" xlink:type="simple"><person-group><name name-style="western"><surname>Reeve</surname><given-names>L</given-names></name></person-group> (<year>1848–1850</year>) Conchologia Iconica, or illustrations of the shells of molluscous animals, 5. <italic><tp:taxon-name><tp:taxon-name-part taxon-name-part-type="genus">Bulimus</tp:taxon-name-part></tp:taxon-name></italic>. Reeve, Benham and Reeve, London, [i–ix +] 89 pls. [+ legend]</mixed-citation></ref><ref id="B14"><mixed-citation xmlns:xlink="http://www.w3.org/1999/xlink" xlink:type="simple"><person-group><name name-style="western"><surname>Dohrn</surname><given-names>H</given-names></name></person-group> (<year>1883</year>) <article-title>Beitrag zur kenntniss der conchylienfauna des östlichen Brasiliens. Jahrbücher der Deutschen Malakozoologischen Gesellschaft.</article-title><volume>10</volume>: <fpage>346</fpage>–<lpage>356</lpage>.</mixed-citation></ref><ref id="B37"><mixed-citation xmlns:xlink="http://www.w3.org/1999/xlink" xlink:type="simple"><person-group><name name-style="western"><surname>Simone</surname><given-names>LRL</given-names></name><name name-style="western"><surname>Salvador</surname><given-names>RB</given-names></name></person-group> (<year>2016</year>) <article-title>Taxonomical study on a sample of land snails from Nanuque (Minas Gerais, Brazil), with descriptions of three new species.</article-title><source>Stuttgarter Beiträge zur Naturkunde A</source><volume>9</volume>(<issue>1</issue>): <fpage>9</fpage>–<lpage>30</lpage>. <ext-link xlink:href="10.18476/sbna.v9.a2" ext-link-type="doi" xlink:type="simple">https://doi.org/10.18476/sbna.v9.a2</ext-link></mixed-citation></ref><ref id="B24"><mixed-citation xmlns:xlink="http://www.w3.org/1999/xlink" xlink:type="simple"><person-group><name name-style="western"><surname>Pfeiffer</surname><given-names>L</given-names></name></person-group> (<year>1853</year>) <source>Monographia heliceorum viventium: sistens descriptiones systematicas et criticas omnium huius familiae generum et specierum hodie cognitarum, 3.</source><publisher-name>Brockhaus</publisher-name>, <publisher-loc>Lipsiae</publisher-loc>, <size units="page">711 pp</size>.</mixed-citation></ref><ref id="B19"><mixed-citation xmlns:xlink="http://www.w3.org/1999/xlink" xlink:type="simple"><person-group><name name-style="western"><surname>Martens</surname><given-names>E</given-names></name></person-group> (<year>1885</year>) <article-title>Ueber <italic><tp:taxon-name><tp:taxon-name-part taxon-name-part-type="genus">Bulimus</tp:taxon-name-part></tp:taxon-name></italic> und <italic><tp:taxon-name><tp:taxon-name-part taxon-name-part-type="genus">Otostomus</tp:taxon-name-part></tp:taxon-name></italic>.</article-title><source>Conchologische Mittheilungen als Fortsetzung der Novitates conchologicae</source><volume>2</volume>: <fpage>190</fpage>–<lpage>197</lpage>.</mixed-citation></ref><ref id="B23"><mixed-citation xmlns:xlink="http://www.w3.org/1999/xlink" xlink:type="simple"><person-group><name name-style="western"><surname>Pfeiffer</surname><given-names>L</given-names></name></person-group> (<year>1852</year>) <article-title>Diagnosen neuer Heliceen.</article-title><source>Zeitschrift für Malakozoologie</source><volume>9</volume>: <fpage>91</fpage>–<lpage>95</lpage>.</mixed-citation></ref><ref id="B25"><mixed-citation xmlns:xlink="http://www.w3.org/1999/xlink" xlink:type="simple"><person-group><name name-style="western"><surname>Pilsbry</surname><given-names>HA</given-names></name></person-group> (<year>1898–1899</year>) <article-title>American <tp:taxon-name><tp:taxon-name-part taxon-name-part-type="family">Bulimulidae</tp:taxon-name-part></tp:taxon-name>: North America and Antillean <italic><tp:taxon-name><tp:taxon-name-part taxon-name-part-type="genus">Drymaues</tp:taxon-name-part></tp:taxon-name></italic>, <italic><tp:taxon-name><tp:taxon-name-part taxon-name-part-type="genus">Leiostracus</tp:taxon-name-part></tp:taxon-name></italic>, <tp:taxon-name><tp:taxon-name-part taxon-name-part-type="subfamily">Orthalicinae</tp:taxon-name-part></tp:taxon-name> and <tp:taxon-name><tp:taxon-name-part taxon-name-part-type="subfamily">Amphibuliminae</tp:taxon-name-part></tp:taxon-name>.</article-title><source>Manual of Conchology</source><volume>12</volume>(<issue>2</issue>): <fpage>1</fpage>–<lpage>258</lpage>.</mixed-citation></ref><ref id="B3"><mixed-citation xmlns:xlink="http://www.w3.org/1999/xlink" xlink:type="simple"><person-group><name name-style="western"><surname>Ancey</surname><given-names>CF</given-names></name></person-group> (<year>1901</year>) <article-title>Notes sur divers mollusques de l`Amérique du Sud accompangnées des descriptions d`espèces nouvelles.</article-title><source>Naturaliste</source><volume>15</volume>: <fpage>92</fpage>–<lpage>93</lpage>.</mixed-citation></ref><ref id="B10"><mixed-citation xmlns:xlink="http://www.w3.org/1999/xlink" xlink:type="simple"><person-group><name name-style="western"><surname>Breure</surname><given-names>ASH</given-names></name></person-group> (<year>1979</year>) <article-title>Systematics, phylogeny and zoogeography of <tp:taxon-name><tp:taxon-name-part taxon-name-part-type="family">Bulimulidae</tp:taxon-name-part></tp:taxon-name> (<tp:taxon-name><tp:taxon-name-part taxon-name-part-type="phylum">Mollusca</tp:taxon-name-part></tp:taxon-name>).</article-title><source>Zoologische Verhandelingen, Leiden</source><volume>168</volume>: <fpage>1</fpage>–<lpage>215</lpage>.</mixed-citation></ref><ref id="B32"><mixed-citation xmlns:xlink="http://www.w3.org/1999/xlink" xlink:type="simple"><person-group><name name-style="western"><surname>Salgado</surname><given-names>NC</given-names></name><name name-style="western"><surname>Coelho</surname><given-names>ACS</given-names></name></person-group> (<year>2003</year>) <article-title>Moluscos terrestres do Brasil (Gastrópodes operculados ou não, exclusive <tp:taxon-name><tp:taxon-name-part taxon-name-part-type="family">Veronicellidae</tp:taxon-name-part></tp:taxon-name>, <tp:taxon-name><tp:taxon-name-part taxon-name-part-type="family">Milacidae</tp:taxon-name-part></tp:taxon-name> e <tp:taxon-name><tp:taxon-name-part taxon-name-part-type="family">Limacidae</tp:taxon-name-part></tp:taxon-name>).</article-title><source>Revista de Biología Tropical</source><volume>51</volume>: <fpage>149</fpage>–<lpage>189</lpage>.</mixed-citation></ref><ref id="B36"><mixed-citation xmlns:xlink="http://www.w3.org/1999/xlink" xlink:type="simple"><person-group><name name-style="western"><surname>Simone</surname><given-names>LRL</given-names></name></person-group> (<year>2006</year>) Land and freshwater mollusks of Brazil. EGB Fapesp, São Paulo, 1–399 pp.</mixed-citation></ref><ref id="B11"><mixed-citation xmlns:xlink="http://www.w3.org/1999/xlink" xlink:type="simple"><person-group><name name-style="western"><surname>Breure</surname><given-names>ASH</given-names></name><name name-style="western"><surname>Ablett</surname><given-names>JD</given-names></name></person-group> (<year>2015</year>) <article-title>Annotated type catalogue of the <tp:taxon-name><tp:taxon-name-part taxon-name-part-type="family">Megaspiridae</tp:taxon-name-part></tp:taxon-name>, <tp:taxon-name><tp:taxon-name-part taxon-name-part-type="family">Orthalicidae</tp:taxon-name-part></tp:taxon-name>, and <tp:taxon-name><tp:taxon-name-part taxon-name-part-type="family">Simpulopsidae</tp:taxon-name-part></tp:taxon-name> (<tp:taxon-name><tp:taxon-name-part taxon-name-part-type="phylum">Mollusca</tp:taxon-name-part></tp:taxon-name>, <tp:taxon-name><tp:taxon-name-part taxon-name-part-type="class">Gastropoda</tp:taxon-name-part></tp:taxon-name>, <tp:taxon-name><tp:taxon-name-part taxon-name-part-type="superfamily">Orthalicoidea</tp:taxon-name-part></tp:taxon-name>) in the Natural History Museum, London.</article-title><source>ZooKeys</source><volume>470</volume>: <fpage>17</fpage>–<lpage>143</lpage>. <ext-link xlink:href="10.3897/zookeys.470.8548" ext-link-type="doi" xlink:type="simple">https://doi.org/10.3897/zookeys.470.8548</ext-link></mixed-citation></ref><ref id="B9"><mixed-citation xmlns:xlink="http://www.w3.org/1999/xlink" xlink:type="simple"><person-group><name name-style="western"><surname>Breure</surname><given-names>ASH</given-names></name></person-group> (<year>1978</year>) <article-title>Notes and descriptions of <tp:taxon-name><tp:taxon-name-part taxon-name-part-type="family">Bulimulidae</tp:taxon-name-part></tp:taxon-name> (<tp:taxon-name><tp:taxon-name-part taxon-name-part-type="phylum">Mollusca</tp:taxon-name-part></tp:taxon-name>, <tp:taxon-name><tp:taxon-name-part taxon-name-part-type="class">Gastropoda</tp:taxon-name-part></tp:taxon-name>).</article-title><source>Zoologische Verhandelingen, Leiden</source><volume>164</volume>: <fpage>1</fpage>–<lpage>255</lpage>.</mixed-citation></ref></ref-list></tp:taxon-treatment>
